# Supplementary material for: Diagnostic Potential of Exosomal microRNAs in Colorectal Cancer
Source: Diagnostics (Basel). 2022 Jun 8;12(6):1413. doi: 10.3390/diagnostics12061413 (PMC9221658; doi:10.3390/diagnostics12061413)
Supplement: Supplementary file 1 [file diagnostics-12-01413-s001.zip]

Archive with 2 entries (1 files):
- diagnostics-1613692-supplementary/
- diagnostics-1613692-supplementary/diagnostics-1613692-supplementary.pdf
